# Supplementary material for: Synthesis and Spectroscopic Characterization of Selected Water-Soluble Ligands Based on 1,10-Phenanthroline Core
Source: Molecules. 2024 Mar 18;29(6):1341. doi: 10.3390/molecules29061341 (PMC10975036; doi:10.3390/molecules29061341)
Supplement: Supplementary file 1 [file molecules-29-01341-s001.zip]

Archive with 1 entries (1 files):
- Supporting Information Nycz.pdf
